# Supplementary material for: Binderless Faujasite Beads with Hierarchical Porosity for Selective CO2 Adsorption for Biogas Upgrading
Source: Molecules. 2023 Feb 27;28(5):2198. doi: 10.3390/molecules28052198 (PMC10004648; doi:10.3390/molecules28052198)
Supplement: Supplementary file 1 [file molecules-28-02198-s001.zip]

Archive with 1 entries (1 files):
- molecules-2147067-supplementary.pdf
